# Supplementary material for: Photodynamic Therapy and Multi-Modality Imaging of Up-Conversion Nanomaterial Doped with AuNPs
Source: Int J Mol Sci. 2022 Jan 22;23(3):1227. doi: 10.3390/ijms23031227 (PMC8835744; doi:10.3390/ijms23031227)
Supplement: Supplementary file 1 [file ijms-23-01227-s001.zip]

Archive with 1 entries (1 files):
- ijms-1564329-supplementary.pdf
